# Supplementary material for: Association between Psychopathological Symptoms and Aggression and Selected Biochemical Parameters in Adolescents with Behavioural and Emotional Disturbances
Source: Int J Mol Sci. 2023 Apr 12;24(8):7097. doi: 10.3390/ijms24087097 (PMC10139169; doi:10.3390/ijms24087097)
Supplement: Supplementary file 1 [file ijms-24-07097-s001.zip]

Archive with 1 entries (1 files):
- ijms-2301497-supplementary.pdf
